# Supplementary material for: Derivatization of Abietane Acids by Peptide-like Substituents Leads to Submicromolar Cytotoxicity at NCI-60 Panel
Source: Molecules. 2024 Jul 27;29(15):3532. doi: 10.3390/molecules29153532 (PMC11313996; doi:10.3390/molecules29153532)
Supplement: Supplementary file 1 [file molecules-29-03532-s001.zip]

Archive with 1 entries (1 files):
- molecules-3123724-supplementary.pdf
